# Supplementary material for: Comparison of tertiary structures of proteins in protein-protein complexes with unbound forms suggests prevalence of allostery in signalling proteins
Source: BMC Struct Biol. 2012 May 3;12:6. doi: 10.1186/1472-6807-12-6 (PMC3427047; doi:10.1186/1472-6807-12-6)
Supplement: Additional file 2 — Table S2. Details of various features of PPC dataset. [file 1472-6807-12-6-S2.xlsx]

## Sheet: Sheet2
Table S2:	Details of PPC dataset
PDB code			Complex name	Complex Type	Interface area	Length				Seqid
Bound	Unbound1	Unbound2				Bound1	Unbound1	Bound2	Unbound2	Pair 1	Pair 2
1AHW_AB:C	1FGN_LH	1TFH_A	Fab 5g9 <-> Tissue factor	A	1899	428	428	200	202	100	98.03
1AK4_A:D	2CPL_	1E6J_P	Cyclophilin <-> HIV capsid	O	1029	165	164	145	137	99.39	90.48
1AKJ_AB:DE	2CLR_DE	1CD8_AB	MHC class 1 HLA-A2 <-> T-cell CD8 coreceptor	O	1995	374	375	228	228	99	100
1ATN_A:D	1IJJ_B	3DNI_	Actin <-> Dnase I	O	1774	372	371	258	258	98.66	100
1AVX_A:B	1QQU_A	1BA7_B	Porcine trypsin <-> Soybean trypsin inhibitor	E	1585	223	223	172	169	99.1	97.11
1AY7_A:B	1RGH_B	1A19_B	RNase Sa <-> Barstar	E	1237	96	96	89	89	100	98.88
1B6C_A:B	1D6O_A	1IAS_A	FKBP binding protein <-> TGFbeta receptor	O	1752	107	107	326	330	100	98.79
1BGX_HL:T	1AY1_HL	1CMW_A	Fab <-> Taq polymerase	A	5814	419	423	828	817	99	97.72
1BKD_R:S	1CTQ_A	2II0_B	Ras GTPase <-> Son of sevenless	O	3163	166	166	439	463	100	93.97
1BUH_A:B	1HCL_	1DKS_A	CDK2 kinase <-> Ckshs1	O	1324	287	294	70	76	96.6	92.11
1BVK_DE:F	1BVL_BA	3LZT_	Fv Hulys11 <-> HEW lysozyme	A	1321	224	224	129	129	100	100
1BVN_P:T	1PIG_	1HOE_	a-amylase <-> Tendamistat	E	2222	496	495	71	74	99.4	95.95
1D6R_A:I	2TGT_	1K9B_A	Bovine trypsin <-> Bowman-Birk inhibitor	E	1408	223	223	58	58	100	100
1DE4_AB:CF	1A6Z_AB	1CX8_AB	beta2-microglobulin <-> Transferrin receptor ectodom.	O	2066	371	371	1270	1278	100	99.06
1DFJ_E:I	9RSA_B	2BNH_	Ribonuclease A <-> Rnase inhibitor	E	2582	124	124	456	456	100	100
1DQJ_AB:C	1DQQ_CD	3LZT_	Fab Hyhel63 <-> HEW lysozyme	A	1765	424	424	129	129	100	100
1E4K_AB:C	2DTQ_AB	1FNL_A	FC fragment of human IgG 1 <-> Human FCGR III	A	1634	432	419	172	173	94	98.84
1E6E_A:B	1E1N_A	1CJE_D	Adrenoxin reductase <-> Adrenoxin	E	2315	457	455	113	107	99.56	94.69
1E6J_HL:P	1E6O_HL	1A43_	Fab <-> HIV-1 capsid protein p24	A	1245	429	429	210	72	100	33.81 (only one substitution in the aligned region)
1E96_A:B	1MH1_	1HH8_A	Rac GTPase <-> p67 Phox	O	1179	178	183	185	192	96.17	95.83
1EAW_A:B	1EAX_A	9PTI_	Matriptase <-> BPTI	E	1866	241	241	56	58	100	96.55
1EFN_B:A	1AVV_A	1G83_A	HIV-1-NEF protein <-> SH3 domain	O	1254	104	99	57	57	95.19	96.49
1EWY_A:C	1GJR_A	1CZP_A	Ferredoxin reductase <-> Ferredoxin	E	1502	303	295	98	98	97.03	100
1EZU_C:AB	1TRM_A	1ECZ_AB	D102N Trypsin <-> Ecotin	E	2751	223	223	280	284	99.55	97.18
1F34_A:B	4PEP_	1F32_A	Porcine pepsin <-> Ascaris inhibitor 3	E	3038	325	326	138	127	99.39	92.03
1F51_AB:E	1IXM_AB	1SRR_C	Sporulation response factor B <-> Sporulation response factor F	O	2407	363	343	119	121	94	98.35
1FQ1_A:B	1B39_A	1FPZ_F	CDK inhibitor 3 <-> CDK2 kinase	E	1832	183	178	295	290	97.27	96.31
1FQJ_A:B	1TND_C	1FQI_A	Gt-alpha <-> RGS9	O	1806	317	316	133	133	90.57	92.03
1GCQ_B:C	1GRI_B	1GCP_B	GRB2 C-ter SH3 domain <-> Vav N-ter SH3 domain	O	1208	57	211	69	67	27.01 (Identical residues for the aligned segment)	94.29
1GHQ_A:B	1C3D_	1LY2_A	Complement C3 <-> Epstein-Barr virus receptor CR2	O	800	307	294	129	130	95.77	97.69
1GPW_A:B	1THF_D	1K9V_F	HISF protein <-> Amidotransferase HISH	O	2097	253	253	200	200	99.21	100
1GRN_A:B	1A4R_A	1RGP_	CDC42 GTPase <-> CDC42 GAP	O	2332	191	190	197	189	98.95	92.04
1HE1_C:A	1MH1_	1HE9_A	Rac GTPase <-> Pseudomonas toxin GAP dom.	O	2113	176	183	135	131	95.63	86.52 (1 substitution in the aligned region)
1HE8_B:A	821P_	1E8Z_A	Ras GTPase <-> PIP3 kinase	O	1305	749	839	166	166	99.4	84.28 (2 substitutions in the aligned segment)
1HIA_AB:I	2PKA_XY	1BX8_	Kallikrein <-> Hirustatin	E	1737	230	232	48	49	99	97.96
1I2M_A:B	1QG4_A	1A12_A	Ran GTPase <-> RCC1	O	2779	165	202	388	401	81.19 (1 substitution in the aligned region)	96.76
1I4D_D:AB	1MH1_	1I49_AB	Rac GTPase <-> Arfaptin	O	1657	177	183	373	402	96.17	92
1J2J_A:B	1O3Y_A	1OXZ_A	Arf1 GTPase <-> GAT domain of GGA1	O	1209	165	166	41	39	99.4	90.48
1JPS_HL:T	1JPT_HL	1TFH_B	Fab D3H44 <-> Tissue factor	A	1852	426	425	200	182	99.75	91
1KKL_ABC:H	1JB1_ABC	2HPR_	HPr kinase C-ter domain <-> HPr	E	1641	501	471	86	87	92.8	95.4
1KTZ_A:B	1TGK_	1M9Z_A	TGF-beta <-> TGF-beta receptor	O	989	82	112	106	105	73.21 (Identical residues in the aligned segment)	97.17
1KXP_A:D	1IJJ_B	1KW2_B	Actin <-> Vitamin D binding protein	O	3341	349	371	438	453	94.07	94.54
1M10_A:B	1AUQ_	1M0Z_B	Von willebrand factor dom. A1 <-> Glycoprotein IB-a	E	2097	199	208	267	266	95.19	99.25
1ML0_AB:D	1MKF_AB	1DOL_	Viral chemokine binding p. M3 <-> Chemokine Mcp1	O	2069	742	742	64	71	100	84.72 (2 substitutions in the aligned segment)
1MLC_AB:E	1MLB_AB	3LZT_	Fab44.1 <-> HEW lysozyme	A	1392	432	432	129	129	100	100
1N2C_ABCD:EF	3MIN_ABCD	2NIP_AB	Nitrogenase Mo-Fe protein <-> Nitrogenase Fe protein	O	3635	2000	1979	548	575	99	95.5
1OPH_A:B	1QLP_A	1UTQ_A	a-1-antitrypsin <-> Trypsinogen	E	1360	375	372	223	223	96.8	99.55
1PXV_A:C	1X9Y_A	1NYC_A	Cystein protease <-> Cystein protease inhibitor	E	2336	183	175	111	111	90.91	100
1QA9_A:B	1HNF_	1CCZ_A	CD2 <-> CD58	O	1353	102	179	95	171	55.31 (3 substitutions in the aligned segment)	51.46 (6 substitutions in the aligned segment)
1R8S_A:E	1HUR_A	1R8M_E	Arf1 GTPase <-> Sec 7 domain	O	2986	160	180	187	195	88.89 (Identical residues in the aligned region)	91.92
1SBB_A:B	1BEC_	1SE4_	T-cell receptor beta <-> Staphylococcus enterotoxin B	O	1064	238	238	239	239	100	100
1T6B_X:Y	1ACC_A	1SHU_X	Anthrax protective antigen <-> Anthrax toxin receptor	O	1948	676	665	170	181	96.92	93.92
1TMQ_A:B	1JAE_	1B1U_A	alpha-amylase <-> RAGI inhibitor	E	2401	470	470	117	117	100	95.8
1UDI_E:I	1UDH_	2UGI_B	Uracyl-DNA glycosylase <-> Glycosylase inhibitor	E	2022	227	228	83	83	99.56	100
1VFB_AB:C	1VFA_AB	8LYZ_	Fv D1.3 <-> HEW lysozyme	A	1383	223	224	129	129	99.5	100
1WEJ_HL:F	1QBL_HL	1HRC_	Fab E8 <-> Cytochrome C	A	1177	437	433	104	104	99	100
1WQ1_R:G	6Q21_D	1WER_	Ras GTPase <-> Ras GAP	O	2913	166	171	320	324	97.08	98.77
1XD3_A:B	1UCH	1YJ1_A	UCH-L3 <-> Ubiquitin	O	2281	229	206	75	70	89.96 (Identical residues in the aligned region)	92
1XQS_A:C	1XQR_A	1S3X_A	HspBP1 <-> Hsp70 ATPase domain	O	2350	264	259	165	193	94.76	85.49 (Identical residues in the aligned region)
1Y64_A:B	2FXU_A	1UX5_A	Actin <-> BNI1 protein	O	2745	356	360	411	411	98.34	100
1YVB_A:I	2GHU_A	1CEW_I	Falcipain 2 <-> Cystatin	E	1743	241	241	111	108	100	97.3
1Z0K_A:B	2BME_A	1YZM_A	Rab4A GTPase <-> RAB4 binding domain of Rabenosyn	O	1787	169	176	61	46	94.89	72.13 (2 substitutions in the aligned region)
1Z5Y_D:E	1L6P	2B1K_A	N-term of DsbD <-> E.coli CCMG protein	O	1346	118	121	136	149	91.79	86.72 (1 substitution in the aligned region)
2B42_B:A	2DCY_A	1T6E_X	Xylanase <-> Xylanase inhibitor	E	2520	184	185	364	362	98.92	94.35
2BTF_A:P	1IJJ_B	1PNE_	Actin <-> Profilin	O	2063	374	371	139	139	93.05	100
2H7V_A:C	1MH1_	2H7O_A	Rac GTPase <-> YpkA	O	1574	182	183	269	270	96.76	94.58
2HQS_A:H	1CRZ_A	1OAP_A	TolB <-> Pal	O	2333	412	397	108	108	95.63	98.17
2I25_N:L	2I24_N	3LZT	Shark single domain antigen receptor <-> Lysozyme	A	1425	114	113	129	129	99.12	100
2NZ8_A:B	1MH1_	1NTY_A	Rac GTPase <-> DH/PH domain of TRIO	O	2599	177	183	279	305	95.63	91.48
2O8V_A:B	1SUR_A	2TRX_A	PAPS reductase <-> Thioredoxin	E	1619	229	215	108	108	93.89	99.07
2OOB_A:B	2OOA_A	1YJ1_A	Ubiquitin ligase <-> Ubiquitin	O	808	72	70	44	41	95.83	88.89 (1 substitution in the aligned region)
2OT3_B:A	1YZU_A	1TXU_A	Rab21 GTPase <-> Rabex-5 VPS9 domain	O	2306	253	245	157	165	91.47	93.37
2PCC_A:B	1CCP_	1YCC_	Cyt C peroxidase <-> Cytochrome C	E	1141	294	293	108	108	99.66	100
2SIC_E:I	1SUP_	3SSI_	Subtilisin <-> Streptomyces subtilisin inhibitor	E	1617	275	275	107	108	100	99.07
2SNI_E:I	1UBN_A	2CI2_I	Subtilisin <-> Chymotrypsin inhibitor 2	E	1628	275	274	64	65	99.27	98.46
2UUY_A:B	1HJ9_A	2UUX_A	Trypsin <-> Tryptase inhibitor from tick	E	1280	223	223	52	55	100	92.73
E - enzyme-inhibitor complex, A - antigen-antibody complex, O - other complex
