# Supplementary material for: Comparison of tertiary structures of proteins in protein-protein complexes with unbound forms suggests prevalence of allostery in signalling proteins
Source: BMC Struct Biol. 2012 May 3;12:6. doi: 10.1186/1472-6807-12-6 (PMC3427047; doi:10.1186/1472-6807-12-6)
Supplement: Additional file 10 — Table S3. Details of non-interacting surface residues with PB change in Case 1 complexes. [file 1472-6807-12-6-S10.xlsx]

## Sheet: Sheet1
Table S3: Details of surface residues away from the interface undergoing PB change in proteins with substantial structural change in non-interacting regions and almost invariant / moderate change at interface.
	PDB code
Protein	Bound	Unbound	Details of surface residues away from the interface undergoing PB change
PIP3 kinase (O)	1HE8_r	1E8Z	E146(M^L@-1.083),N167(C^A@0.299),W201(C^F@-1.176),V202(D^B@-1.202),T203(F^L@-0.772),S204(B^C@-0.781),K214(M^P@-1.109),A216(N^M@-0.581),N217(O^L@-0.438),C219(A^C@0.299),D238(B^L@-0.087),A253(N^M@-0.581),K254(O^M@-1.307),D269(P^C@-0.004),F270(A^C@0.299),L281(F^E@0.703),V282(B^H@0.091),G283(P^I@0.706),E284(C^A@0.299),D316(P^C@-0.004),R319(D^E@-0.181),K320(D^H@-1.497),E321(E^J@-0.229),D356(H^L@-0.794…
HISF protein (O)	1GPW_r	1THF	V18(F^D@-1.063),K19(K^F@-1.224),G20(L^K@-0.632),N22(P^M@-1.109),F23(A^M@-3.273),E24(K^M@-1.647),N25(B^A@-0.353),L26(F^C@-1.176),R27(B^C@-0.781),D28(L^E@-2.899),S29(M^H@-3.671),G30(B^J@-0.763),D31(M^A@-3.273),P32(K^M@-1.647),I52(K^B@-0.461),T53(L^E@-2.899),A54(M^O@-1.307),S55(N^L@-0.336),V56(O^M@-1.307),K58(L^M@-1.083),Q72(P^C@-0.004),N148(G^E@0.818),R230(P^M@-1.109),E251(H^O@-0.133)
UCH-L3 (O)	1XD3_r	1UCH	L7(C^D@-0.382),H26(C^F@-1.176),P27(F^K@-1.224),I91(F^G@-0.680),S92(K^H@0.714),N93(L^K@-0.632),A94(M^L@-1.083),S128(G^P@1.036),D142(M^K@-1.647),I144(C^M@-2.777),R145(F^M@-2.621),V166(K^F@-1.224),D167(P^B@-0.255),E219(M^C@-2.777)
Son of Sevenless (O)	1BKD_r	2II0	P570(D^P@-2.890),S571(F^G@-0.680),A572(K^O@-3.006),V574(C^A@0.299),Y575(F^M@-2.621),R576(K^M@-1.647),F577(L^M@-1.083),A578(O^P@-0.010),D581(D^F@-1.063),S582(F^K@-1.224),E583(K^L@-0.632),E584(L^M@-1.083),F588(F^D@-1.063),E589(B^D@-1.202),E590(H^F@-0.492),I598(P^A@-0.724),P599(A^C@0.299),E652(D^E@-0.181),P653(D^H@-1.497),R676(M^J@-2.168),F677(M^A@-3.273),E680(M^L@-1.083),T720(O^P@-0.010),V721(G^M@-…
TGF-beta (O)	1KTZ_r	1TGK	C15(C^L@-3.830),C16(D^C@-0.382),Q26(N^M@-0.581),D27(O^N@0.038),L28(P^O@-0.010),G29(A^P@-0.724),V33(N^M@-0.581),E35(I^D@-1.226),P36(A^F@-1.127),K37(B^K@-0.461),G38(D^B@-1.202),Y39(C^G@0.504),Y40(E^N@-2.239),P49(E^F@0.703),Y50(H^B@0.091),L51(I^A@-0.309),R52(A^G@-0.093),S53(P^H@-2.485),A54(O^H@-0.133),S73(M^I@-3.927),A74(O^A@-0.801),S75(P^C@-0.004),P76(C^D@-0.382),V98(D^F@-1.063),E99(D^B@-1.202),Q10…
HPr kinase C-ter domain (E)	1KKL_r	1JB1	R137(C^D@-0.382),S138(E^D@-0.181),G141(I^J@1.010),L143(D^C@-0.382),D156(A^E@-1.736),G160(P^M@-1.109),Q185(F^E@0.703),Q186(K^H@0.714),D187(L^J@0.019),E188(M^A@-3.273),D212(E^F@0.703),V213(H^K@0.714),A221(C^P@-0.004),E224(B^K@-0.461),D225(A^B@-0.353),T226(C^G@0.504),T227(D^C@-0.382),L234(F^D@-1.063),E235(K^D@-3.370),N236(L^D@-3.295),W237(M^D@-7.987),T238(G^F@-0.680),P239(H^B@0.091),D240(J^L@0.019),…
Cystatin (E)	1YVB_l	1CEW	P11(A^C@0.299),V12(D^F@-1.063),P13(D^K@-3.370),V14(D^I@-1.226),D15(F^A@-1.127),N17(B^L@-0.087),D18(C^M@-2.777),S36(C^M@-2.777),N37(F^B@-2.260),D38(K^F@-1.224),K39(L^B@-0.087),Y40(C^D@-0.382),S41(C^F@-1.176),S42(D^B@-1.202),R43(D^A@-0.571),V44(F^C@-1.176),S49(D^A@-0.571),G57(M^P@-1.109),I58(P^A@-0.724),P72(F^E@0.703),K73(K^H@0.714),S74(B^J@-0.763),S75(M^L@-1.083),G76(K^N@-1.631),D77(L^N@-0.336),L7…
DH/PH domain of TRIO (O)	2NZ8_r	1NTY	G1266(C^F@-1.176),C1383(C^P@-0.004),K1388(A^H@-2.140),G1389(H^J@1.101),G1416(I^K@-0.672),F1417(A^L@-1.411),S1423(N^G@0.304),G1425(P^I@0.706),L1427(C^F@-1.176),K1464(F^D@-1.063),D1465(K^F@-1.224),S1466(L^K@-0.632),S1467(O^L@-0.438),F1479(F^D@-1.063),T1480(K^F@-1.224),S1481(L^B@-0.087),E1482(P^C@-0.004),G1484(C^D@-0.382),H1488(A^F@-1.127),V1489(G^N@0.304),E1490(H^L@-0.794),G1491(I^P@0.706),P1493(K^…
Actin (O)	2BTF_r	1IJJ	A6(C^I@-1.482),A7(D^A@-0.571),K18(E^D@-0.181),A19(H^F@-0.492),G20(J^B@-0.763),F21(A^G@-0.093),A26(D^A@-0.571),A29(A^D@-0.571),R37(D^F@-1.063),R39(H^O@-0.133),H40(K^P@-2.033),Q41(L^N@-0.336),G42(L^O@-0.438),V43(M^P@-1.109),M47(L^A@-1.411),G48(P^A@-0.724),Q49(A^D@-0.571),K50(C^F@-1.176),D51(D^B@-1.202),Y53(F^E@0.703),V54(K^H@0.714),G55(L^J@0.019),D56(M^L@-1.083),K61(L^M@-1.083),W79(M^K@-1.647),T148…
Alpha-1-antitrypsin (E)	1OPH_r	1Q1P	K25(K^M@-1.647),I26(L^M@-1.083),S45(A^C@0.299),N46(C^K@-3.195),E86(M^B@-3.889),N104(C^M@-2.777),Q105(F^M@-2.621),P106(K^B@-0.461),D107(L^A@-1.411),Q109(G^K@-2.342),L110(H^L@-0.794),Q111(I^P@0.706),T113(C^D@-0.382),H139(M^P@-1.109),S140(B^A@-0.353),E141(A^C@0.299),A142(C^D@-0.382),G167(P^M@-1.109),V173(L^A@-1.411),V210(B^K@-0.461),D211(F^L@-0.772),Q212(K^M@-1.647),V213(B^P@-0.255),M226(L^G@-0.948)…
TGFbeta receptor (O)	1B6C_l	1IAS	T185(M^C@-2.777),T186(P^E@-3.587),S187(C^H@-2.095),G188(B^I@0.706),S189(F^L@-0.772),G190(C^K@-3.195),S191(F^L@-0.772),G192(B^M@-3.889),L193(L^G@-0.948),T204(C^P@-0.004),S210(G^F@-0.680),I211(H^B@0.091),G212(N^D@-5.175),K213(O^F@-2.430),G214(J^K@0.398),V219(C^D@-0.382),V252(O^C@-0.645),M253(P^C@-0.004),L254(A^D@-0.571),R255(C^D@-0.382),N258(L^B@-0.087),N267(F^D@-1.063),K268(K^D@-3.370),D269(B^D@-1…
Vitamin D binding protein (O)	1KXP_l	1KW2	C75(M^P@-1.109),A76(N^G@0.304),E77(O^H@-0.133),G78(C^I@-1.482),C96(G^P@1.036),E97(F^G@-0.680),S98(K^H@0.714),N99(L^I@-0.010),S100(C^A@0.299),L126(C^I@-1.482),K127(C^A@0.299),H128(D^C@-0.382),Q169(B^P@-0.255),T191(G^P@1.036),S192(F^C@-1.176),C266(P^M@-1.109),E267(C^P@-0.004),S268(F^C@-1.176),A269(K^B@-0.461),S270(L^F@-0.772),E271(C^K@-3.195),D272(C^L@-3.830),C273(K^M@-1.647),M274(L^M@-1.083),Q301(…
TolB (O)	2HQS_r	1CRZ	G31(P^J@-0.377),V32(F^L@-0.772),D33(K^M@-1.647),S34(L^P@-2.065),G35(M^C@-2.777),R36(P^C@-0.004),P37(C^D@-0.382),W45(F^D@-1.063),G47(G^E@0.818),G49(I^J@1.010),G67(M^P@-1.109),R76(P^O@-0.010),L77(M^C@-2.777),G111(M^P@-1.109),S112(B^A@-0.353),Y113(A^C@0.299),N114(C^D@-0.382),T122(F^K@-1.224),G123(K^L@-0.632),G124(L^M@-1.083),P126(O^H@-0.133),R165(C^B@-0.781),Q173(F^D@-1.063),T174(K^E@-0.765),N175(L^…
RCC1 (O)	1I2M_l	1A12	S26(B^C@-0.781),H27(L^F@-0.772),R28(M^K@-1.647),V54(M^C@-2.777),K120(C^D@-0.382),L156(P^M@-1.109),Q169(F^D@-1.063),L170(K^F@-1.224),D171(L^B@-0.087),V172(C^D@-0.382),V207(M^C@-2.777),P208(M^F@-2.621),E209(L^K@-0.632),L210(M^L@-1.083),F211(G^M@-0.852),A212(O^N@0.038),N213(P^G@1.036),R214(A^O@-0.801),G215(C^L@-3.830),G216(K^M@-1.647),R217(L^N@-0.336),Q218(M^O@-1.307),G219(M^P@-1.109),L220(M^K@-1.64…
Sporulation response factor B (O)	1F51_r	1IXM	T215(L^K@-0.632),A216(M^L@-1.083),D249(L^M@-1.083),W285(P^M@-1.109),K286(C^M@-2.777),T287(C^P@-0.004),H288(F^C@-1.176),G298(J^I@1.010),K301(D^B@-1.202),D302(F^L@-0.772),L303(K^M@-1.647),S326(F^C@-1.176),T339(K^B@-0.461),D340(B^D@-1.202),H341(F^G@-0.680),P342(K^E@-0.765),D343(L^H@-0.794),R344(O^I@-1.549),Q345(C^B@-0.781),L346(D^A@-0.571),A361(P^M@-1.109),F362(C^G@0.504),D363(C^O@-0.645),R377(D^A@-…
Ran GTPase (O)	1A2K_l	1QG4	T21(L^O@-0.438),G22(M^P@-1.109),R29(M^P@-1.109),R56(L^H@-0.794),I59(C^D@-0.382),Y80(G^N@0.304),T93(B^L@-0.087),V111(N^M@-0.581),C112(O^M@-1.307),E113(P^M@-1.109),N114(A^L@-1.411),P116(D^C@-0.382),R129(F^C@-1.176),F138(M^B@-3.889),H139(M^C@-2.777),R140(M^F@-2.621),K141(N^K@-1.631),K142(O^L@-0.438),N143(P^C@-0.004),L144(A^C@0.299)
HEW lysozyme (A)	1BVK_l	3LZT	G16(P^M@-1.109),S50(A^C@0.299),W63(P^M@-1.109),C64(C^M@-2.777),N65(E^N@-2.239),D66(H^O@-0.133),R73(K^O@-3.006),L84(P^C@-0.004),S100(N^M@-0.581),D101(O^L@-0.438),G102(P^M@-1.109),G104(K^M@-1.647),M105(L^M@-1.083),V109(K^M@-1.647),G126(I^P@0.706)
Transferrin receptor ectodomain (O)	1DE4_l	1CX8	S137(C^P@-0.004),N148(C^G@0.504),V153(M^P@-1.109),P154(L^A@-1.411),E156(G^E@0.818),G158(K^I@-0.672),S159(L^A@-1.411),Q160(M^K@-1.647),K161(M^L@-1.083),L178(F^A@-1.127),V181(M^C@-2.777),W182(B^D@-1.202),R183(L^D@-3.295),D184(C^D@-0.382),K189(D^F@-1.063),I190(D^B@-1.202),Q191(D^A@-0.571),V192(D^C@-0.382),A196(A^D@-0.571),V203(F^D@-1.063),D204(K^F@-1.224),K205(L^E@-2.899),N206(P^O@-0.010),G207(A^P@-…
Anthrax toxin receptor (O)	1T6B_l	1SHU	F43(C^D@-0.382),E77(L^B@-0.087),R111(P^O@-0.010),D191(B^K@-0.461),S192(F^L@-0.772),K193(K^M@-1.647),E194(L^M@-1.083),Q195(C^P@-0.004),K200(G^H@-1.029),G201(H^P@-2.485),G202(I^L@-0.010),F203(L^M@-1.083)
Xylanase inhibitor (E)	2B42_r	1T6E	K40(E^F@0.703),G41(H^B@0.091),E47(D^B@-1.202),I48(D^C@-0.382),S52(M^F@-2.621),A60(M^P@-1.109),A63(E^F@0.703),P64(H^K@0.714),G65(I^B@0.706),C66(A^N@-2.223),P67(K^O@-3.006),A68(L^P@-2.065),K78(I^A@-0.309),V88(N^L@-0.336),K159(M^P@-1.109),V160(B^A@-0.353),A161(P^D@-2.890),N162(C^D@-0.382),G180(I^L@-0.010),G181(A^P@-0.724),V183(E^G@0.818),S191(O^P@-0.010),D217(A^L@-1.411),G225(K^I@-0.672),L227(C^M@-2…
Fab (A)	1E6J_r	1E6O	Q3(C^D@-0.382),S7(F^D@-1.063),G8(B^D@-1.202),A9(A^D@-0.571),E10(C^D@-0.382),G42(K^I@-0.672),Q43(B^A@-0.353),G44(C^O@-0.645),L45(C^I@-1.482),E46(D^A@-0.571),D90(G^P@1.036),S91(O^M@-1.307),A92(J^B@-0.763),V93(A^L@-1.411),P133(E^D@-0.181),G134(H^E@0.601),S135(F^H@-0.492),A136(K^J@0.398),A137(L^O@-0.438),Q138(M^P@-1.109),T139(P^F@-2.417),N140(M^K@-1.647),S141(B^L@-0.087),M142(A^C@0.299),L145(D^F@-1.0…
Complement C3 (O)	1GHQ_r	1C3D	L10(M^P@-1.109),F66(P^C@-0.004),F76(F^L@-0.772),K118(P^C@-0.004),I132(K^B@-0.461),G138(M^J@-2.168),K222(G^H@-1.029),D229(D^E@-0.181),P230(F^E@0.703),G231(B^H@0.091),K232(L^I@-0.010),Q233(M^A@-3.273),E265(N^P@0.529),Q266(O^C@-0.645),R267(P^F@-2.417),Y268(G^K@-2.342),Y269(G^N@0.304),G270(G^N@0.304),G271(I^O@-1.549),G272(I^G@-0.421),Y273(H^O@-0.133),G274(K^I@-0.672)
*The abbreviations used are: l – ligand (smaller of the two proteins in the complex), r – receptor (bigger of the two proteins in the complex), E – enzyme-inhibitor complex, A – Antigen-antibody complex, O – Other complexes.
For every non-interacting surface residue undergoing PB change, details are presented in the following format: Single-letter code of aminoacid followed by residue number as given in bound form PDB file (PB in unbound form ^ PB in bound form @ PB substitution score for the PB change). The residues are delimited by commas.
In a few of the PDBs, the entry under consideration consists of multiple chains taken as a single entity. Therefore, the residue numbering can be repeated in case a PB change is observed in both cases. The residue details between two chains are demarcated using ‘/’ . The PDB entries belonging to this category are listed, along with the order of the chains used for concatenation: 1KKL – CBA, 1F51 …
