# Supplementary material for: Comparison of tertiary structures of proteins in protein-protein complexes with unbound forms suggests prevalence of allostery in signalling proteins
Source: BMC Struct Biol. 2012 May 3;12:6. doi: 10.1186/1472-6807-12-6 (PMC3427047; doi:10.1186/1472-6807-12-6)
Supplement: Additional file 11 — Table S4. Details of non-interacting surface residues with PB change in Case 2 complexes. [file 1472-6807-12-6-S11.xls]

## Sheet: Sheet1
Table S4: Details of surface residues away from the interface undergoing PB change in proteins with substantial structural change in non-interacting regions and interfacial regions
	PDB code
Protein	Bound	Unbound	Details of surface residues away from the interface undergoing PB change
Arf1 GTPase (O)	1R8S_r	1HUR	L25(A^E@-1.736),K36(N^M@-0.581),L37(O^M@-1.307),K38(N^M@-0.581),L39(O^M@-1.307),G40(J^P@-0.377),E41(A^M@-3.273),I42(C^B@-0.781),T44(D^C@-0.382),I46(F^D@-1.063),Y58(H^F@-0.492),K59(J^K@0.398),N60(A^B@-0.353),R75(C^M@-2.777),P76(F^M@-2.621),W78(L^M@-1.083),F82(M^G@-0.852),N84(P^I@0.706),T85(C^A@0.299),S147(M^P@-1.109),L148(G^M@-0.852),R149(H^K@0.714),H150(I^B@0.706),R151(A^C@0.299),G163(N^P@0.529),…
Ras GTPase (O)	1BKD_l	1CTQ	A11(E^A@-1.736),G15(M^P@-1.109),I24(N^P@0.529),Q25(O^C@-0.645),N26(P^E@-3.587),H27(A^H@-2.140),F28(C^I@-1.482),V29(F^A@-1.127),D33(D^F@-1.063),T35(F^B@-2.260),I36(B^F@-2.260),D38(C^L@-3.830),S39(D^M@-7.987),R41(D^C@-0.382),K42(D^C@-0.382),T58(D^E@-0.181),E62(K^M@-1.647),G75(M^C@-2.777),D107(K^B@-0.461),D108(B^D@-1.202),P110(C^D@-0.382),G115(E^D@-0.181),N116(H^D@-1.497),K117(K^D@-3.370),C118(L^F@-…
CDK2 kinase (E)	1FQ1_l	1B39	N3(P^F@-2.417),F4(C^B@-0.781),Q5(C^L@-3.830),K6(F^C@-1.176),K9(F^C@-1.176),I10(K^B@-0.461),G11(B^D@-1.202),E12(M^C@-2.777),G13(M^E@-5.828),T14(N^E@-2.239),G16(P^I@0.706),V18(C^D@-0.382),L25(N^L@-0.336),E28(A^N@-2.223),V29(C^O@-0.645),V30(D^P@-2.890),A31(D^A@-0.571),L32(D^F@-1.063),K33(D^B@-1.202),K34(F^A@-1.127),I35(B^C@-0.781),P45(C^F@-1.176),E57(M^P@-1.109),N62(B^L@-0.087),L67(B^K@-0.461),D68(A…
FC fragment of human IgG 1 (A)	1E4K_r	2DTQ	G236(J^C@-1.431),P238(C^D@-0.382),L251(P^M@-1.109),V263(E^F@0.703),V264(H^K@0.714),D265(I^P@0.706),P271(C^P@-0.004),Q283(C^K@-3.195),V284(F^L@-0.772),H285(K^N@-1.631),N286(B^O@-1.013),A287(C^J@-1.431),K288(C^N@-1.829),T289(D^O@-3.560),K290(D^G@-1.880),P291(D^O@-3.560),R292(D^I@-1.226),E293(D^A@-0.571),Q294(D^F@-1.063),Q295(F^K@-1.224),Y296(K^N@-1.631),N297(H^O@-0.133),A327(B^L@-0.087),A330(D^F@-1…
Ran GTPase (O)	1I2M_r	1QG4	D18(E^A@-1.736),H30(M^P@-1.109),L31(M^F@-2.621),K37(C^B@-0.781),K38(C^D@-0.382),Y39(D^C@-0.382),A41(K^B@-0.461),T42(N^E@-2.239),L43(O^H@-0.133),G44(P^I@0.706),R56(L^H@-0.794),I59(C^D@-0.382),D65(D^F@-1.063),T66(E^K@-0.765),G68(L^M@-1.083),Q69(M^L@-1.083),L75(C^O@-0.645),D77(K^M@-1.647),G78(L^M@-1.083),Y80(N^G@0.304),P116(D^C@-0.382),G121(E^D@-0.181),N122(H^D@-1.497),K123(K^F@-1.224),V124(L^B@-0.0…
Cystein protease (E)	1PXV_r	1X9Y	L228(F^E@0.703),K229(K^H@0.714),N230(B^I@0.706),F231(C^A@0.299),N257(P^M@-1.109),T258(A^M@-3.273),D259(K^L@-0.632),T260(B^P@-0.255),C282(C^M@-2.777),F285(F^C@-1.176),S328(F^D@-1.063),V329(K^D@-3.370),S330(L^F@-0.772),Q331(M^B@-3.889),P333(M^K@-1.647),H337(C^D@-0.382),H377(F^D@-1.063),L378(B^E@-0.813),S379(G^H@-1.029),M390(C^G@0.504),I391(D^H@-1.497)
Rab21 GTPase (O)	2OT3_l	1YZU	S19(D^C@-0.382),E27(F^A@-1.127),Y39(M^N@-0.581),C40(N^O@0.038),T50(O^P@-0.010),L57(D^C@-0.382),E79(L^K@-0.632),Y89(M^G@-0.852),R90(M^O@-1.307),S92(F^A@-1.127),K119(M^P@-1.109),M120(B^G@-0.658),L121(F^H@-0.492),N123(L^A@-1.411),E124(P^C@-0.004),I125(C^D@-0.382),C126(C^D@-0.382),E139(O^P@-0.010)
CDC42 GTPase (O)	1GRN_r	1A4R	T3(C^D@-0.382),S30(K^B@-0.461),E31(B^D@-1.202),V33(C^D@-0.382),T35(B^F@-2.260),D38(D^C@-0.382),V85(B^L@-0.087),D122(M^F@-2.621),K135(C^D@-0.382),A151(G^A@-0.093),V152(H^B@0.091),K153(I^A@-0.309),Y154(A^C@0.299),E156(D^F@-1.063),C157(D^B@-1.202),S158(F^L@-0.772),A159(K^M@-1.647),A176(O^M@-1.307),P179(F^C@-1.176),P180(B^D@-1.202),E181(L^E@-2.899),P182(M^H@-3.671),K183(L^I@-0.010),K184(C^A@0.299),S1…
Rac GTPase (O)	2NZ8_l	1MH1	D11(E^F@0.703),G12(H^K@0.714),A13(K^L@-0.632),V14(L^O@-0.438),T24(N^P@0.529),T25(O^G@0.486),N26(P^H@-2.485),A27(A^K@-3.181),F28(C^L@-3.830),P29(F^M@-2.621),G30(B^M@-3.889),I33(I^C@-1.482),F37(I^C@-1.482),D38(A^D@-0.571),D57(D^F@-1.063),T58(D^E@-0.181),E62(K^M@-1.647),D63(L^M@-1.083),C105(G^M@-0.852),P106(H^M@-3.671),N107(I^L@-0.010),T108(A^C@0.299),D121(M^G@-0.852)
Actin (O)	1ATN_r	1IJJ	T6(C^P@-0.004),A7(D^C@-0.382),L8(D^C@-0.382),A29(A^D@-0.571),S33(D^B@-1.202),P38(E^F@0.703),M47(L^A@-1.411),G48(P^C@-0.004),Q49(A^D@-0.571),K50(C^F@-1.176),D51(D^B@-1.202),Y53(F^E@0.703),V54(K^H@0.714),G55(L^J@0.019),D56(M^L@-1.083),W79(M^K@-1.647),A108(E^F@0.703),P109(H^K@0.714),L110(I^L@-0.010),N111(A^C@0.299),A131(D^F@-1.063),M132(C^B@-0.781),Y133(D^L@-3.295),V134(D^C@-0.382),D157(N^L@-0.336),…
Rac GTPase (O)	1I4D_l	1MH1	F28(C^F@-1.176),P29(F^E@0.703),G30(B^E@-0.813),E31(G^H@-1.029),Y32(H^I@-0.471),I33(I^A@-0.309),Q61(F^L@-0.772),D121(M^G@-0.852),D122(M^F@-2.621),T135(C^D@-0.382),V176(P^N@0.529)
Glycoprotein IB-alpha (E)	1M10_l	1MOZ	E5(C^G@0.504),V6(D^H@-1.497),K8(E^A@-1.736),K19(I^K@-0.672),R20(H^L@-0.794),P26(E^F@0.703),P27(H^K@0.714),D28(I^L@-0.010),L29(A^C@0.299),T33(C^M@-2.777),R56(B^L@-0.087),V72(E^F@0.703),D73(H^K@0.714),G74(J^P@-0.377),L79(C^M@-2.777),L89(C^M@-2.777),L112(C^M@-2.777),E125(B^P@-0.255),E135(O^L@-0.438),L136(C^M@-2.777),P140(E^F@0.703),P141(H^K@0.714),G142(K^L@-0.632),L143(L^M@-1.083),L150(M^F@-2.621),E…
*The abbreviations used are: l – ligand (smaller of the two proteins in the complex), r – receptor (bigger of the two proteins in the complex), E – enzyme-inhibitor complex, A – Antigen-antibody complex, O – Other complexes.
For every non-interacting surface residue undergoing PB change, details are presented in the following format: Single-letter code of aminoacid followed by residue number as given in bound form PDB file (PB in unbound form ^ PB in bound form @ PB substitution score for the PB change). The residues are delimited by commas.
In a few of the PDBs, the entry under consideration consists of multiple chains taken as a single entity. Therefore, the residue numbering can be repeated in case a PB change is observed in both cases. The residue details between two chains are demarcated using ‘/’ . The PDB entries belonging to this category are listed, along with the order of the chains used for concatenation: 1E4K - AB.
